# Supplementary material for: Enhanced Anticancer Activity of Hymenocardia acida Stem Bark Extract Loaded into PLGA Nanoparticles
Source: Pharmaceuticals (Basel). 2022 Apr 26;15(5):535. doi: 10.3390/ph15050535 (PMC9147688; doi:10.3390/ph15050535)
Supplement: Supplementary file 1 [file pharmaceuticals-15-00535-s001.zip]

Archive with 1 entries (1 files):
- pharmaceuticals-1658898-supplementary.pdf
